# Supplementary material for: Tea Bags for Fmoc Solid-Phase Peptide Synthesis: An Example of Circular Economy
Source: Molecules. 2021 Aug 19;26(16):5035. doi: 10.3390/molecules26165035 (PMC8399505; doi:10.3390/molecules26165035)
Supplement: Supplementary file 1 [file molecules-26-05035-s001.zip]

Archive with 2 entries (2 files):
- Supplementary_material.pdf
- Work_Document.pdf
